# Supplementary material for: Comparison of Severe COVID-19 Outcomes in Vaccinated and Unvaccinated Patients, with and Without Diabetes Mellitus in a Romanian Tertiary Healthcare Pneumology Hospital—A Retrospective Study
Source: Int J Mol Sci. 2026 Feb 23;27(4):2082. doi: 10.3390/ijms27042082 (PMC12940379; doi:10.3390/ijms27042082)
Supplement: Supplementary file 1 [file ijms-27-02082-s001.zip]

Archive with 1 entries (1 files):
- ijms-4067422-supplementary.pdf
